# Supplementary material for: Plant Signaling Mediates Interactions Between Fall and Southern Armyworms (Lepidoptera: Noctuidae) and Their Shared Parasitoid Cotesia icipe (Hymenoptera: Braconidae)
Source: Insects. 2025 May 30;16(6):580. doi: 10.3390/insects16060580 (PMC12192746; doi:10.3390/insects16060580)
Supplement: Supplementary file 1 [file insects-16-00580-s001.zip]

Archive with 1 entries (1 files):
- insects-3620953-supplementary.pdf
